# Supplementary material for: Assessing the Needs of Those Who Serve the Underserved: A Qualitative Study among US Oncology Clinicians
Source: Cancers (Basel). 2023 Jun 23;15(13):3311. doi: 10.3390/cancers15133311 (PMC10341104; doi:10.3390/cancers15133311)
Supplement: Supplementary file 1 [file cancers-15-03311-s001.zip]

Archive with 1 entries (1 files):
- cancers-2396974-supplementary.pdf
